# Supplementary material for: An extraterrestrial trigger for the mid-Ordovician ice age: Dust from the breakup of the L-chondrite parent body
Source: Sci Adv. 2019 Sep 18;5(9):eaax4184. doi: 10.1126/sciadv.aax4184 (PMC6750910; doi:10.1126/sciadv.aax4184)
Supplement: Data file S2 [file aax4184_Data_file_S2.xlsx]

## Sheet: Sheet1
Table X Helium Isotope Data
Stratigraphic	3He		4He		3He/4He
Position (m)	(10^-12 cc STP/g)	±	(10-9 ccSTP/g)	±	RA	±	Non-Carbonate Fraction
0.4	0.943431	0.0283029	534.57	10.6914	1.24507	0.0448916	0.388432
0.2	1.39504	0.0418511	283.263	5.66525	3.36613	0.121368	0.150302
0.1	3.74801	0.11244	373.073	7.46147	6.94643	0.250457	0.156304
-0.02	2.66131	0.0798393	375.012	7.50023	4.87633	0.175819	0.250319
-0.1	6.86842	0.206053	803.103	16.0621	5.90779	0.213008	0.304112
-0.3	4.8624	0.145872	587.004	11.7401	5.67165	0.204494	0.260987
-0.5	4.66015	0.139804	533.91	10.6782	6.04886	0.218095	0.513812
-0.5	5.30644	0.159193	590.32	11.8064	6.21734	0.224169	0.513812
-0.5	4.15421	0.124626	617.746	12.3549	4.62622	0.166801	0.513812
-0.8	12.7965	0.383895	1126.07	22.5213	7.81293	0.281699	0.353621
-0.8	11.9913	0.35974	1041.93	20.8387	7.97264	0.287458	0.353621
-0.9	5.85935	0.175781	429.181	8.58361	9.42695	0.339893	0.200351
-1	0.147241	0.00883449	1048.49	20.9699	0.092522	0.00585161	0.468361
-1.05	0.128591	0.00771544	1058.98	21.1797	0.087958	0.00556295	0.429589
-1.15	0.0985909	0.00591546	1058.16	21.1632	0.064591	0.00408509	0.380609
-1.25	0.0561284	0.00336771	624.39	12.4878	0.062286	0.00393931	0.378911
-1.35	0.0608292	0.00364975	404.432	8.08864	0.103719	0.00655977	0.28113
-1.45	0.087231	0.00523386	987.817	19.7563	0.062425	0.0039481	0.363611
-1.55	0.046339	0.00278034	390.265	7.80531	0.084021	0.00531395	0.215713
-1.65	0.0368986	0.00221391	613.694	12.2739	0.041329	0.00261388	0.326323
-1.75	0.0440778	0.00264467	501.65	10.033	0.062041	0.00392382	0.350459
-1.85	0.082223	0.00493338	878.918	17.5784	0.069386	0.00438836	0.418171
-1.95	0.0367153	0.00220292	344.742	6.89484	0.074311	0.00469984	0.162692
-2.15	0.0240885	0.00144531	896.273	17.9255	0.017744	0.00112223	0.26168
-2.35	0.0357167	0.002143	690.236	13.8047	0.034756	0.00219816	0.276173
-2.55	0.0587159	0.00352295	787.029	15.7406	0.050337	0.00318359	0.223013
-2.75	0.0279073	0.00167444	346.19	6.92379	0.053507	0.00338408	0.17711
-2.95	0.368693	0.0221216	309.599	6.19199	0.819439	0.0518259	0.159111
-3.15	0.0494594	0.00296757	399.652	7.99304	0.087096	0.00550843	0.235432
-3.55	0.104743	0.00628459	468.937	9.37874	0.15761	0.00996813	0.215543
-3.55	0.0391082	0.00234649	455.065	9.1013	0.057333	0.00362606	0.215543
-3.95	0.0386111	0.00231667	362.733	7.25466	0.073382	0.00464109	0.194199
-4.35	0.0378409	0.00227045	331.927	6.63854	0.079019	0.0049976	0.188377
-4.75	0.0373511	0.00224107	333.115	6.66229	0.079253	0.0050124	0.17758
Notes:
3He/4He ratios are normalized to the atmospheric ratio, RA, = 1.39x10^-6
Italics indicates replicated analyses
Non-carbonate fraction = operationally defined, mass fraction that survives leaching in 10% acetic acid
