# Supplementary material for: An extraterrestrial trigger for the mid-Ordovician ice age: Dust from the breakup of the L-chondrite parent body
Source: Sci Adv. 2019 Sep 18;5(9):eaax4184. doi: 10.1126/sciadv.aax4184 (PMC6750910; doi:10.1126/sciadv.aax4184)
Supplement: Data file S3 [file aax4184_Data_file_S3.xlsx]

## Sheet: Hkis
WHOI	Hkis	Sample	Spike	Flux	Bead	187/188	±2 s.d.	187/188	Os	± 2 s.d.	1/Os
ID	#	wt (g)	wt (g)	wt (g)	wt (g)	corrected		normalized	pg/g
3119	-21-28	5.02558	0.1979	10.03	0.83	0.545	0.0017	0.529448	37	0.3	0.027027
3120	-14-21	6.0597	0.20345	12.1	0.99	0.6391	0.0017	0.620863	28.7	0.2	0.0348432
3121	-7-14	4.23105	0.196	8.4	0.57	0.7115	0.0036	0.691197	16	0.1	0.0625
3122	+7-13	6.1633	0.2118	12.4	0.8	0.4452	0.0014	0.432496	33.1	0.2	0.0302115
3123	-0-3	2.86975	0.2173	6.12	0.46	0.6259	0.0032	0.60804	23.3	0.09	0.0429185
3124	+0-3	3.05845	0.20245	6.06	0.35	0.446	0.0033	0.433273	30.8	0.16	0.0324675
3125	+15-18	4.4649	0.2069	8.8	0.65	0.5076	0.0022	0.493116	24.1	0.18	0.0414938
3126	+20-23	4.2022	0.2146	8.49	0.64	0.494	0.0026	0.479904	27	0.09	0.037037
3127	+23-28	4.332	0.2099	8.64	0.55	0.4847	0.002	0.470869	31.5	0.25	0.031746
LoOsStd						0.11	0.0017
LoOsStd						0.11001	0.0021
LoOsStd						0.11011	0.0019
av. LoOsStd						0.11004	0.000121655
TRUE VALUE						0.1069
