# Supplementary material for: An extraterrestrial trigger for the mid-Ordovician ice age: Dust from the breakup of the L-chondrite parent body
Source: Sci Adv. 2019 Sep 18;5(9):eaax4184. doi: 10.1126/sciadv.aax4184 (PMC6750910; doi:10.1126/sciadv.aax4184)
Supplement: Data file S4 [file aax4184_Data_file_S4.xlsx]

## Sheet: Sheet1
		2019-02-14 - Cr Antarctica
Project: 2019-02-14 - Cr Antarctica
Owner: SEM
Site: Cr Antarctica - Cr 1
Sample: Sample 1
Type: Kromit
ID:
Processing option : Oxygen by stoichiometry
All results in compound%
Spectrum	In stats.	Mg	Al	Ti	V	Cr	Fe	Ni	Total
Spectrum 1	Yes	7.7	14.58	0.32	0.59	52.95	24.91	0.42	101.46
Spectrum 2	Yes	7.55	16.56	0.67	0.47	48.67	25.33	0.36	99.63
Spectrum 3	Yes	8.57	15	0.57	0.47	50.03	24.54	0.37	99.56
Spectrum 4	Yes	7.88	13.45	0.57	0.42	50.25	27.57	1.02	101.14
Spectrum 5	Yes	7.78	12.33	0.44	0.47	49.74	27.12	1.16	99.04
Mean		7.9	14.38	0.51	0.48	50.33	25.89	0.66	100.16
Std. deviation		0.39	1.6	0.14	0.06	1.58	1.36	0.39
Max.		8.57	16.56	0.67	0.59	52.95	27.57	1.16
Min.		7.55	12.33	0.32	0.42	48.67	24.54	0.36
Project: 2019-02-14 - Cr Antarctica
Owner: SEM
Site: Cr Antarctica - Cr 2
Sample: Sample 1
Type: Kromit
ID:
Processing option : Oxygen by stoichiometry
All results in compound%
Spectrum	In stats.	Mg	Al	Ti	V	Cr	Mn	Fe	Zn	Total
Spectrum 1	Yes	12.69	5.53	1.51	0.52	56.01	0.72	21.77	0.75	99.51
Spectrum 2	Yes	10.53	5.19	1.79	0.48	57.28	0.89	22.28	1.86	100.3
Spectrum 3	Yes	11.08	5.94	2.04	0.46	57.02	0.81	22.6	0.67	100.62
Spectrum 4	Yes	9.27	3.72	1.78	0.46	60.1	0.74	22.57	1.38	100.02
Spectrum 5	Yes	9.09	3.64	1.71	0.46	59.26	0.74	23.89	0.81	99.6
Mean		10.53	4.8	1.76	0.48	57.93	0.78	22.62	1.09	100.01
Std. deviation		1.47	1.06	0.19	0.03	1.69	0.07	0.78	0.51
Max.		12.69	5.94	2.04	0.52	60.1	0.89	23.89	1.86
Min.		9.09	3.64	1.51	0.46	56.01	0.72	21.77	0.67
Project: 2019-02-14 - Cr Antarctica
Owner: SEM
Site: Cr Antarctica - Cr 3
Sample: Sample 1
Type: Kromit
ID:
Processing option : Oxygen by stoichiometry
All results in compound%
Spectrum	In stats.	Mg	Al	Ti	V	Cr	Mn	Fe	Total
Spectrum 1	Yes	6.06	3.6	2.23	0.77	64.77	0.75	22.01	100.19
Spectrum 2	Yes	8.57	3.67	1.97	0.72	64.53	0.75	20.99	101.19
Spectrum 3	Yes	9.21	3.99	1.78	0.55	62.47	0.8	21.94	100.74
Spectrum 4	Yes	9.27	4.12	1.71	0.53	61.79	0.75	22.19	100.36
Spectrum 5	Yes	7.54	4.13	2.09	0.49	63.36	0.85	22.45	100.91
Mean		8.13	3.9	1.96	0.61	63.38	0.78	21.92	100.68
Std. deviation		1.35	0.25	0.21	0.13	1.29	0.04	0.56
Max.		9.27	4.13	2.23	0.77	64.77	0.85	22.45
Min.		6.06	3.6	1.71	0.49	61.79	0.75	20.99
Project: 2019-02-14 - Cr Antarctica
Owner: SEM
Site: Cr Antarctica - Cr 4
Sample: Sample 1
Type: Kromit
ID:
Processing option : Oxygen by stoichiometry
All results in compound%
Spectrum	In stats.	Mg	Al	Ti	Cr	Fe	Ni	Total
Spectrum 1	Yes	5.63	4.82	0.45	33.55	53.56	2	100.02
Spectrum 2	Yes	5.76	4.97	0.21	33.93	54.12	1.93	100.92
Spectrum 3	Yes	6.62	5.24	0.42	34	52.33	2.09	100.7
Spectrum 4	Yes	6.23	5.17	0.26	34.69	53.38	1.56	101.3
Spectrum 5	Yes	6.1	5.36	0.38	33.89	53.56	1.95	101.24
Mean		6.07	5.11	0.35	34.01	53.39	1.91	100.83
Std. deviation		0.39	0.22	0.11	0.42	0.66	0.2
Max.		6.62	5.36	0.45	34.69	54.12	2.09
Min.		5.63	4.82	0.21	33.55	52.33	1.56
